# Supplementary material for: On the quest for selective constraints shaping the expressivity of the genes casting retropseudogenes in human
Source: BMC Genomics. 2011 Aug 8;12:401. doi: 10.1186/1471-2164-12-401 (PMC3162935; doi:10.1186/1471-2164-12-401)
Supplement: Additional file 2 — Ensmble id of Genes Forming Processed Pseudogenes (GFPψ genes) and Genes Lacking any Pseudogenes (GLψ genes). [file 1471-2164-12-401-S2.XLS]

## Sheet: Sheet1
Genes Forming Processed Pseudogenes (GFPψ genes) id	Genes Lacking any Pseudogenes (GLψ genes) id
ENSG00000186522	ENSG00000000003
ENSG00000108825	ENSG00000000005
ENSG00000211976	ENSG00000000419
ENSG00000211978	ENSG00000000457
ENSG00000225698	ENSG00000000460
ENSG00000211966	ENSG00000000938
ENSG00000211940	ENSG00000000971
ENSG00000164163	ENSG00000001084
ENSG00000033050	ENSG00000001167
ENSG00000146109	ENSG00000001461
ENSG00000184319	ENSG00000001497
ENSG00000213999	ENSG00000001561
ENSG00000196656	ENSG00000001617
ENSG00000146677	ENSG00000001630
ENSG00000221983	ENSG00000001631
ENSG00000231338	ENSG00000002330
ENSG00000108848	ENSG00000002587
ENSG00000211697	ENSG00000002726
ENSG00000236363	ENSG00000002745
ENSG00000172775	ENSG00000002746
ENSG00000229689	ENSG00000002834
ENSG00000213758	ENSG00000002919
ENSG00000228071	ENSG00000002933
ENSG00000198787	ENSG00000003137
ENSG00000187446	ENSG00000003249
ENSG00000213753	ENSG00000003400
ENSG00000230551	ENSG00000003402
ENSG00000188933	ENSG00000003436
ENSG00000166503	ENSG00000003756
ENSG00000215247	ENSG00000003987
ENSG00000229378	ENSG00000003989
ENSG00000198843	ENSG00000004139
ENSG00000205307	ENSG00000004142
ENSG00000233768	ENSG00000004399
ENSG00000211630	ENSG00000004468
ENSG00000197041	ENSG00000004487
ENSG00000205897	ENSG00000004534
ENSG00000182053	ENSG00000004766
ENSG00000234797	ENSG00000004777
ENSG00000114021	ENSG00000004799
ENSG00000214242	ENSG00000004838
ENSG00000227184	ENSG00000004866
ENSG00000167088	ENSG00000004939
ENSG00000138433	ENSG00000004948
ENSG00000212768	ENSG00000004961
ENSG00000113141	ENSG00000004975
ENSG00000132967	ENSG00000005001
ENSG00000227522	ENSG00000005007
ENSG00000234843	ENSG00000005020
ENSG00000214967	ENSG00000005022
ENSG00000218227	ENSG00000005059
ENSG00000185057	ENSG00000005073
ENSG00000224607	ENSG00000005075
ENSG00000232747	ENSG00000005102
ENSG00000229769	ENSG00000005108
ENSG00000167315	ENSG00000005156
ENSG00000196636	ENSG00000005175
ENSG00000100412	ENSG00000005187
ENSG00000097021	ENSG00000005189
ENSG00000143727	ENSG00000005206
ENSG00000130402	ENSG00000005243
ENSG00000138071	ENSG00000005339
ENSG00000133627	ENSG00000005379
ENSG00000075089	ENSG00000005381
ENSG00000134007	ENSG00000005421
ENSG00000168594	ENSG00000005436
ENSG00000147872	ENSG00000005469
ENSG00000197894	ENSG00000005844
ENSG00000159346	ENSG00000005882
ENSG00000006831	ENSG00000005889
ENSG00000170425	ENSG00000005893
ENSG00000035687	ENSG00000005955
ENSG00000211784	ENSG00000005961
ENSG00000211788	ENSG00000005981
ENSG00000211791	ENSG00000006007
ENSG00000211793	ENSG00000006015
ENSG00000211795	ENSG00000006016
ENSG00000211796	ENSG00000006025
ENSG00000211801	ENSG00000006059
ENSG00000211809	ENSG00000006062
ENSG00000072364	ENSG00000006071
ENSG00000157985	ENSG00000006074
ENSG00000006530	ENSG00000006075
ENSG00000155189	ENSG00000006116
ENSG00000153207	ENSG00000006118
ENSG00000101444	ENSG00000006128
ENSG00000124942	ENSG00000006210
ENSG00000146416	ENSG00000006283
ENSG00000004455	ENSG00000006327
ENSG00000162433	ENSG00000006377
ENSG00000174574	ENSG00000006432
ENSG00000198074	ENSG00000006451
ENSG00000053371	ENSG00000006468
ENSG00000111780	ENSG00000006576
ENSG00000197358	ENSG00000006607
ENSG00000164904	ENSG00000006611
ENSG00000214160	ENSG00000006638
ENSG00000145020	ENSG00000006652
ENSG00000164162	ENSG00000006712
ENSG00000129055	ENSG00000006715
ENSG00000206560	ENSG00000006740
ENSG00000198142	ENSG00000006744
ENSG00000140350	ENSG00000006747
ENSG00000136938	ENSG00000006837
ENSG00000182718	ENSG00000007062
ENSG00000173113	ENSG00000007174
ENSG00000076053	ENSG00000007202
ENSG00000006125	ENSG00000007216
ENSG00000070718	ENSG00000007237
ENSG00000100478	ENSG00000007255
ENSG00000132703	ENSG00000007306
ENSG00000166181	ENSG00000007312
ENSG00000149089	ENSG00000007314
ENSG00000175279	ENSG00000007341
ENSG00000175336	ENSG00000007350
ENSG00000100342	ENSG00000007372
ENSG00000128284	ENSG00000007392
ENSG00000184831	ENSG00000007402
ENSG00000155008	ENSG00000007516
ENSG00000143761	ENSG00000007520
ENSG00000168374	ENSG00000007545
ENSG00000004059	ENSG00000007866
ENSG00000165527	ENSG00000007908
ENSG00000081181	ENSG00000007923
ENSG00000100852	ENSG00000007933
ENSG00000179361	ENSG00000007944
ENSG00000177479	ENSG00000007952
ENSG00000122644	ENSG00000007968
ENSG00000162980	ENSG00000008056
ENSG00000170540	ENSG00000008083
ENSG00000104442	ENSG00000008086
ENSG00000114098	ENSG00000008118
ENSG00000198960	ENSG00000008130
ENSG00000111229	ENSG00000008196
ENSG00000128989	ENSG00000008256
ENSG00000198356	ENSG00000008277
ENSG00000123268	ENSG00000008283
ENSG00000128272	ENSG00000008294
ENSG00000166669	ENSG00000008300
ENSG00000145782	ENSG00000008311
ENSG00000144848	ENSG00000008323
ENSG00000166454	ENSG00000008405
ENSG00000075673	ENSG00000008438
ENSG00000143153	ENSG00000008441
ENSG00000069849	ENSG00000008516
ENSG00000152234	ENSG00000008735
ENSG00000110955	ENSG00000008838
ENSG00000165629	ENSG00000008853
ENSG00000124172	ENSG00000008952
ENSG00000135390	ENSG00000009335
ENSG00000154518	ENSG00000009413
ENSG00000167863	ENSG00000009694
ENSG00000154723	ENSG00000009709
ENSG00000167283	ENSG00000009790
ENSG00000182220	ENSG00000009830
ENSG00000185883	ENSG00000009950
ENSG00000147416	ENSG00000009954
ENSG00000131100	ENSG00000010017
ENSG00000128524	ENSG00000010030
ENSG00000136888	ENSG00000010165
ENSG00000168488	ENSG00000010219
ENSG00000087586	ENSG00000010256
ENSG00000175756	ENSG00000010278
ENSG00000178999	ENSG00000010295
ENSG00000149541	ENSG00000010310
ENSG00000170340	ENSG00000010318
ENSG00000107262	ENSG00000010319
ENSG00000156735	ENSG00000010322
ENSG00000030110	ENSG00000010327
ENSG00000175334	ENSG00000010361
ENSG00000126581	ENSG00000010379
ENSG00000105829	ENSG00000010539
ENSG00000198908	ENSG00000010610
ENSG00000110934	ENSG00000010626
ENSG00000168283	ENSG00000010671
ENSG00000107779	ENSG00000010704
ENSG00000169627	ENSG00000010810
ENSG00000157764	ENSG00000010818
ENSG00000166164	ENSG00000010932
ENSG00000060762	ENSG00000011009
ENSG00000185658	ENSG00000011021
ENSG00000133639	ENSG00000011028
ENSG00000154640	ENSG00000011083
ENSG00000154473	ENSG00000011105
ENSG00000106245	ENSG00000011132
ENSG00000215699	ENSG00000011143
ENSG00000113460	ENSG00000011198
ENSG00000136261	ENSG00000011243
ENSG00000166272	ENSG00000011295
ENSG00000134825	ENSG00000011332
ENSG00000110200	ENSG00000011376
ENSG00000110696	ENSG00000011405
ENSG00000149196	ENSG00000011422
ENSG00000139637	ENSG00000011454
ENSG00000153485	ENSG00000011465
ENSG00000100483	ENSG00000011478
ENSG00000165389	ENSG00000011485
ENSG00000119705	ENSG00000011523
ENSG00000087302	ENSG00000011566
ENSG00000156411	ENSG00000011590
ENSG00000119636	ENSG00000011600
ENSG00000092036	ENSG00000011638
ENSG00000103121	ENSG00000011677
ENSG00000141219	ENSG00000012048
ENSG00000227580	ENSG00000012061
ENSG00000101546	ENSG00000012124
ENSG00000152242	ENSG00000012171
ENSG00000214046	ENSG00000012174
ENSG00000197223	ENSG00000012211
ENSG00000106392	ENSG00000012223
ENSG00000171155	ENSG00000012232
ENSG00000117477	ENSG00000012660
ENSG00000162384	ENSG00000012779
ENSG00000108561	ENSG00000012822
ENSG00000124098	ENSG00000012963
ENSG00000125534	ENSG00000012983
ENSG00000101220	ENSG00000013016
ENSG00000089063	ENSG00000013275
ENSG00000089048	ENSG00000013288
ENSG00000197927	ENSG00000013297
ENSG00000186825	ENSG00000013364
ENSG00000163683	ENSG00000013375
ENSG00000198498	ENSG00000013392
ENSG00000134986	ENSG00000013441
ENSG00000113583	ENSG00000013503
ENSG00000113597	ENSG00000013523
ENSG00000196821	ENSG00000013563
ENSG00000112667	ENSG00000013583
ENSG00000215712	ENSG00000013588
ENSG00000123545	ENSG00000013619
ENSG00000106609	ENSG00000013725
ENSG00000106603	ENSG00000014123
ENSG00000215117	ENSG00000014138
ENSG00000171159	ENSG00000014164
ENSG00000066697	ENSG00000014216
ENSG00000136819	ENSG00000014257
ENSG00000186312	ENSG00000014824
ENSG00000154040	ENSG00000014914
ENSG00000143933	ENSG00000014919
ENSG00000171302	ENSG00000015133
ENSG00000126247	ENSG00000015153
ENSG00000198898	ENSG00000015171
ENSG00000164305	ENSG00000015285
ENSG00000105879	ENSG00000015413
ENSG00000159228	ENSG00000015475
ENSG00000215126	ENSG00000015520
ENSG00000122565	ENSG00000015532
ENSG00000094916	ENSG00000015568
ENSG00000100211	ENSG00000015592
ENSG00000176714	ENSG00000015676
ENSG00000181061	ENSG00000016082
ENSG00000147419	ENSG00000016402
ENSG00000120860	ENSG00000016490
ENSG00000133773	ENSG00000016864
ENSG00000110104	ENSG00000017260
ENSG00000050393	ENSG00000017427
ENSG00000137500	ENSG00000017621
ENSG00000100814	ENSG00000018236
ENSG00000157456	ENSG00000018280
ENSG00000112576	ENSG00000018408
ENSG00000113328	ENSG00000018510
ENSG00000138764	ENSG00000018610
ENSG00000134480	ENSG00000018625
ENSG00000107443	ENSG00000018699
ENSG00000221978	ENSG00000019144
ENSG00000151014	ENSG00000019169
ENSG00000132141	ENSG00000019186
ENSG00000135624	ENSG00000019485
ENSG00000156261	ENSG00000019505
ENSG00000143119	ENSG00000019549
ENSG00000117399	ENSG00000019582
ENSG00000004897	ENSG00000019991
ENSG00000105401	ENSG00000020129
ENSG00000070831	ENSG00000020181
ENSG00000163171	ENSG00000020426
ENSG00000111328	ENSG00000020577
ENSG00000167797	ENSG00000020633
ENSG00000135446	ENSG00000021300
ENSG00000164885	ENSG00000021355
ENSG00000108465	ENSG00000021461
ENSG00000134058	ENSG00000021488
ENSG00000064309	ENSG00000021574
ENSG00000091527	ENSG00000021602
ENSG00000170956	ENSG00000021776
ENSG00000184524	ENSG00000021826
ENSG00000145241	ENSG00000021852
ENSG00000166037	ENSG00000022277
ENSG00000172757	ENSG00000022355
ENSG00000159259	ENSG00000023191
ENSG00000106153	ENSG00000023228
ENSG00000106554	ENSG00000023445
ENSG00000131165	ENSG00000023516
ENSG00000100931	ENSG00000023572
ENSG00000086065	ENSG00000023697
ENSG00000128656	ENSG00000023839
ENSG00000005194	ENSG00000023892
ENSG00000079432	ENSG00000023902
ENSG00000122873	ENSG00000023909
ENSG00000104879	ENSG00000024048
ENSG00000173207	ENSG00000024422
ENSG00000123975	ENSG00000024862
ENSG00000184697	ENSG00000025039
ENSG00000176444	ENSG00000025293
ENSG00000179335	ENSG00000025434
ENSG00000074201	ENSG00000025708
ENSG00000122705	ENSG00000025770
ENSG00000162368	ENSG00000025772
ENSG00000143771	ENSG00000025800
ENSG00000080802	ENSG00000026103
ENSG00000198791	ENSG00000026508
ENSG00000121058	ENSG00000026559
ENSG00000141030	ENSG00000026652
ENSG00000121022	ENSG00000027644
ENSG00000198612	ENSG00000027697
ENSG00000115520	ENSG00000027847
ENSG00000103187	ENSG00000027869
ENSG00000166260	ENSG00000028116
ENSG00000133983	ENSG00000028137
ENSG00000131143	ENSG00000028277
ENSG00000178741	ENSG00000028528
ENSG00000135940	ENSG00000029153
ENSG00000111775	ENSG00000029364
ENSG00000226976	ENSG00000029534
ENSG00000164919	ENSG00000029559
ENSG00000127184	ENSG00000029639
ENSG00000112695	ENSG00000029725
ENSG00000115944	ENSG00000030066
ENSG00000131174	ENSG00000030304
ENSG00000071894	ENSG00000030419
ENSG00000212858	ENSG00000030582
ENSG00000169372	ENSG00000031003
ENSG00000113851	ENSG00000031544
ENSG00000118260	ENSG00000031691
ENSG00000213145	ENSG00000031698
ENSG00000119878	ENSG00000031823
ENSG00000132693	ENSG00000032219
ENSG00000105662	ENSG00000032389
ENSG00000116791	ENSG00000032742
ENSG00000062485	ENSG00000033030
ENSG00000197463	ENSG00000033100
ENSG00000060138	ENSG00000033170
ENSG00000113712	ENSG00000033178
ENSG00000213923	ENSG00000033327
ENSG00000133275	ENSG00000033627
ENSG00000229617	ENSG00000033800
ENSG00000212710	ENSG00000033867
ENSG00000175215	ENSG00000034152
ENSG00000066032	ENSG00000034533
ENSG00000168036	ENSG00000034677
ENSG00000132792	ENSG00000034693
ENSG00000154639	ENSG00000034971
ENSG00000197021	ENSG00000035115
ENSG00000166347	ENSG00000035403
ENSG00000103018	ENSG00000035664
ENSG00000172115	ENSG00000035720
ENSG00000211669	ENSG00000035862
ENSG00000211671	ENSG00000035928
ENSG00000129562	ENSG00000036257
ENSG00000006634	ENSG00000036448
ENSG00000155368	ENSG00000036473
ENSG00000166847	ENSG00000036549
ENSG00000104671	ENSG00000036565
ENSG00000043093	ENSG00000036672
ENSG00000130311	ENSG00000037042
ENSG00000088205	ENSG00000037280
ENSG00000174243	ENSG00000037637
ENSG00000089737	ENSG00000037749
ENSG00000080007	ENSG00000037965
ENSG00000108654	ENSG00000038002
ENSG00000140995	ENSG00000038274
ENSG00000171711	ENSG00000038295
ENSG00000024526	ENSG00000038358
ENSG00000072849	ENSG00000038382
ENSG00000169598	ENSG00000038427
ENSG00000149091	ENSG00000038532
ENSG00000228716	ENSG00000038945
ENSG00000067248	ENSG00000039068
ENSG00000086189	ENSG00000039123
ENSG00000104901	ENSG00000039319
ENSG00000086061	ENSG00000039523
ENSG00000132002	ENSG00000039537
ENSG00000164031	ENSG00000039560
ENSG00000105993	ENSG00000039650
ENSG00000120675	ENSG00000039987
ENSG00000104129	ENSG00000040275
ENSG00000170946	ENSG00000040531
ENSG00000168259	ENSG00000040731
ENSG00000126698	ENSG00000040933
ENSG00000213551	ENSG00000041353
ENSG00000183403	ENSG00000041515
ENSG00000115325	ENSG00000041802
ENSG00000133884	ENSG00000041880
ENSG00000179085	ENSG00000042088
ENSG00000121570	ENSG00000042304
ENSG00000156162	ENSG00000042317
ENSG00000169676	ENSG00000042429
ENSG00000185721	ENSG00000042493
ENSG00000157538	ENSG00000042753
ENSG00000183145	ENSG00000042781
ENSG00000125868	ENSG00000042813
ENSG00000175826	ENSG00000042832
ENSG00000108861	ENSG00000042980
ENSG00000184545	ENSG00000043039
ENSG00000128951	ENSG00000043143
ENSG00000077380	ENSG00000043462
ENSG00000088986	ENSG00000043514
ENSG00000125971	ENSG00000043591
ENSG00000146425	ENSG00000044012
ENSG00000165169	ENSG00000044090
ENSG00000205250	ENSG00000044446
ENSG00000169016	ENSG00000044459
ENSG00000147654	ENSG00000044524
ENSG00000114346	ENSG00000046604
ENSG00000074266	ENSG00000046647
ENSG00000129521	ENSG00000046889
ENSG00000149547	ENSG00000047056
ENSG00000173674	ENSG00000047188
ENSG00000100129	ENSG00000047230
ENSG00000175390	ENSG00000047249
ENSG00000084623	ENSG00000047315
ENSG00000178982	ENSG00000047365
ENSG00000156976	ENSG00000047410
ENSG00000151247	ENSG00000047578
ENSG00000135930	ENSG00000047597
ENSG00000187840	ENSG00000047617
ENSG00000148730	ENSG00000047621
ENSG00000100664	ENSG00000047634
ENSG00000132507	ENSG00000047648
ENSG00000163577	ENSG00000047849
ENSG00000109381	ENSG00000047936
ENSG00000126767	ENSG00000048052
ENSG00000118985	ENSG00000048162
ENSG00000154380	ENSG00000048462
ENSG00000074800	ENSG00000048540
ENSG00000145293	ENSG00000048545
ENSG00000143420	ENSG00000048649
ENSG00000120533	ENSG00000048707
ENSG00000100632	ENSG00000048740
ENSG00000089248	ENSG00000048991
ENSG00000139684	ENSG00000049089
ENSG00000173153	ENSG00000049130
ENSG00000070367	ENSG00000049167
ENSG00000120699	ENSG00000049192
ENSG00000117525	ENSG00000049239
ENSG00000121769	ENSG00000049245
ENSG00000164687	ENSG00000049247
ENSG00000164434	ENSG00000049249
ENSG00000113194	ENSG00000049283
ENSG00000115042	ENSG00000049323
ENSG00000205217	ENSG00000049540
ENSG00000173272	ENSG00000049759
ENSG00000181562	ENSG00000049768
ENSG00000181552	ENSG00000049860
ENSG00000035141	ENSG00000050165
ENSG00000153006	ENSG00000050405
ENSG00000175170	ENSG00000050426
ENSG00000171928	ENSG00000050438
ENSG00000175106	ENSG00000050555
ENSG00000116199	ENSG00000050628
ENSG00000139146	ENSG00000050730
ENSG00000129195	ENSG00000050748
ENSG00000204849	ENSG00000051108
ENSG00000137414	ENSG00000051128
ENSG00000138399	ENSG00000051180
ENSG00000149806	ENSG00000051341
ENSG00000105202	ENSG00000051382
ENSG00000127452	ENSG00000051523
ENSG00000145868	ENSG00000052126
ENSG00000072803	ENSG00000052344
ENSG00000107829	ENSG00000052723
ENSG00000137714	ENSG00000052749
ENSG00000066926	ENSG00000052841
ENSG00000168496	ENSG00000052850
ENSG00000137440	ENSG00000053108
ENSG00000022267	ENSG00000053438
ENSG00000088832	ENSG00000053702
ENSG00000119782	ENSG00000053747
ENSG00000004478	ENSG00000053918
ENSG00000105701	ENSG00000054116
ENSG00000168522	ENSG00000054179
ENSG00000175592	ENSG00000054219
ENSG00000186564	ENSG00000054267
ENSG00000160973	ENSG00000054277
ENSG00000053254	ENSG00000054356
ENSG00000150907	ENSG00000054392
ENSG00000118689	ENSG00000054598
ENSG00000075618	ENSG00000054611
ENSG00000167996	ENSG00000054654
ENSG00000166971	ENSG00000054793
ENSG00000179163	ENSG00000054796
ENSG00000188529	ENSG00000054938
ENSG00000165060	ENSG00000054983
ENSG00000114416	ENSG00000055070
ENSG00000137726	ENSG00000055118
ENSG00000145907	ENSG00000055147
ENSG00000034713	ENSG00000055163
ENSG00000154727	ENSG00000055332
ENSG00000130005	ENSG00000055483
ENSG00000105679	ENSG00000055732
ENSG00000109534	ENSG00000055955
ENSG00000100116	ENSG00000055957
ENSG00000105607	ENSG00000056345
ENSG00000137270	ENSG00000056487
ENSG00000187210	ENSG00000056558
ENSG00000140905	ENSG00000056586
ENSG00000057608	ENSG00000056661
ENSG00000142252	ENSG00000056736
ENSG00000006625	ENSG00000056972
ENSG00000189162	ENSG00000057019
ENSG00000196329	ENSG00000057149
ENSG00000131153	ENSG00000057252
ENSG00000152661	ENSG00000057468
ENSG00000198814	ENSG00000057593
ENSG00000229894	ENSG00000057657
ENSG00000178445	ENSG00000057663
ENSG00000173221	ENSG00000058063
ENSG00000139433	ENSG00000058085
ENSG00000105373	ENSG00000058091
ENSG00000148672	ENSG00000058272
ENSG00000196743	ENSG00000058335
ENSG00000087338	ENSG00000058404
ENSG00000197045	ENSG00000058600
ENSG00000112312	ENSG00000058668
ENSG00000137198	ENSG00000058799
ENSG00000088256	ENSG00000058804
ENSG00000114353	ENSG00000058866
ENSG00000156052	ENSG00000059145
ENSG00000174021	ENSG00000059377
ENSG00000133136	ENSG00000059378
ENSG00000134697	ENSG00000059573
ENSG00000130119	ENSG00000059588
ENSG00000147533	ENSG00000059691
ENSG00000135052	ENSG00000059728
ENSG00000184194	ENSG00000059758
ENSG00000142511	ENSG00000059769
ENSG00000117262	ENSG00000059915
ENSG00000132522	ENSG00000060069
ENSG00000099797	ENSG00000060140
ENSG00000233276	ENSG00000060237
ENSG00000198055	ENSG00000060558
ENSG00000109519	ENSG00000060642
ENSG00000103342	ENSG00000060656
ENSG00000213366	ENSG00000060709
ENSG00000148834	ENSG00000060718
ENSG00000140307	ENSG00000060749
ENSG00000188342	ENSG00000060971
ENSG00000110768	ENSG00000060982
ENSG00000111358	ENSG00000061273
ENSG00000122034	ENSG00000061337
ENSG00000105968	ENSG00000061656
ENSG00000138796	ENSG00000061918
ENSG00000138029	ENSG00000061936
ENSG00000113249	ENSG00000061938
ENSG00000143575	ENSG00000061987
ENSG00000112339	ENSG00000062038
ENSG00000099822	ENSG00000062524
ENSG00000196591	ENSG00000062650
ENSG00000156239	ENSG00000062716
ENSG00000198130	ENSG00000062725
ENSG00000146066	ENSG00000063127
ENSG00000169567	ENSG00000063176
ENSG00000137259	ENSG00000063180
ENSG00000180573	ENSG00000063241
ENSG00000158373	ENSG00000063244
ENSG00000196374	ENSG00000063245
ENSG00000196331	ENSG00000063438
ENSG00000112727	ENSG00000063515
ENSG00000158406	ENSG00000063601
ENSG00000159399	ENSG00000063660
ENSG00000112972	ENSG00000063854
ENSG00000118418	ENSG00000064012
ENSG00000189159	ENSG00000064042
ENSG00000164749	ENSG00000064102
ENSG00000197451	ENSG00000064115
ENSG00000138668	ENSG00000064201
ENSG00000169045	ENSG00000064205
ENSG00000096746	ENSG00000064225
ENSG00000165119	ENSG00000064270
ENSG00000104824	ENSG00000064300
ENSG00000099783	ENSG00000064313
ENSG00000125944	ENSG00000064393
ENSG00000122566	ENSG00000064489
ENSG00000152795	ENSG00000064490
ENSG00000103942	ENSG00000064545
ENSG00000132541	ENSG00000064547
ENSG00000230989	ENSG00000064601
ENSG00000149084	ENSG00000064607
ENSG00000133835	ENSG00000064651
ENSG00000132196	ENSG00000064652
ENSG00000099251	ENSG00000064655
ENSG00000166598	ENSG00000064687
ENSG00000044574	ENSG00000064692
ENSG00000173110	ENSG00000064726
ENSG00000113013	ENSG00000064787
ENSG00000106211	ENSG00000064835
ENSG00000115541	ENSG00000064886
ENSG00000102241	ENSG00000064932
ENSG00000179546	ENSG00000064933
ENSG00000148680	ENSG00000064961
ENSG00000106302	ENSG00000064989
ENSG00000138413	ENSG00000064999
ENSG00000067829	ENSG00000065000
ENSG00000067064	ENSG00000065029
ENSG00000185745	ENSG00000065054
ENSG00000185885	ENSG00000065057
ENSG00000142089	ENSG00000065135
ENSG00000137080	ENSG00000065183
ENSG00000147873	ENSG00000065243
ENSG00000214042	ENSG00000065268
ENSG00000177047	ENSG00000065308
ENSG00000109083	ENSG00000065320
ENSG00000089289	ENSG00000065325
ENSG00000073792	ENSG00000065328
ENSG00000136231	ENSG00000065357
ENSG00000211949	ENSG00000065361
ENSG00000132465	ENSG00000065371
ENSG00000211663	ENSG00000065427
ENSG00000008517	ENSG00000065457
ENSG00000160712	ENSG00000065485
ENSG00000134352	ENSG00000065491
ENSG00000180871	ENSG00000065526
ENSG00000143621	ENSG00000065548
ENSG00000177971	ENSG00000065600
ENSG00000153487	ENSG00000065613
ENSG00000102786	ENSG00000065615
ENSG00000133704	ENSG00000065618
ENSG00000173226	ENSG00000065665
ENSG00000136003	ENSG00000065675
ENSG00000143319	ENSG00000065717
ENSG00000105655	ENSG00000065802
ENSG00000111203	ENSG00000065833
ENSG00000119185	ENSG00000065882
ENSG00000136156	ENSG00000065883
ENSG00000100221	ENSG00000065970
ENSG00000106305	ENSG00000065989
ENSG00000134901	ENSG00000066027
ENSG00000088247	ENSG00000066044
ENSG00000182149	ENSG00000066056
ENSG00000107771	ENSG00000066117
ENSG00000005238	ENSG00000066135
ENSG00000109787	ENSG00000066279
ENSG00000136826	ENSG00000066322
ENSG00000102349	ENSG00000066336
ENSG00000117153	ENSG00000066382
ENSG00000108424	ENSG00000066405
ENSG00000171345	ENSG00000066422
ENSG00000196976	ENSG00000066427
ENSG00000185896	ENSG00000066468
ENSG00000002549	ENSG00000066583
ENSG00000161813	ENSG00000066651
ENSG00000134333	ENSG00000066739
ENSG00000168924	ENSG00000066777
ENSG00000006659	ENSG00000066813
ENSG00000182541	ENSG00000066933
ENSG00000123684	ENSG00000067057
ENSG00000163827	ENSG00000067082
ENSG00000197147	ENSG00000067113
ENSG00000124831	ENSG00000067141
ENSG00000093167	ENSG00000067167
ENSG00000175324	ENSG00000067182
ENSG00000170860	ENSG00000067191
ENSG00000106355	ENSG00000067208
ENSG00000164167	ENSG00000067221
ENSG00000079257	ENSG00000067365
ENSG00000237495	ENSG00000067369
ENSG00000120992	ENSG00000067533
ENSG00000214113	ENSG00000067596
ENSG00000003056	ENSG00000067606
ENSG00000124260	ENSG00000067646
ENSG00000185247	ENSG00000067715
ENSG00000147381	ENSG00000067798
ENSG00000197172	ENSG00000067836
ENSG00000198798	ENSG00000067842
ENSG00000120289	ENSG00000067955
ENSG00000046774	ENSG00000068001
ENSG00000162385	ENSG00000068024
ENSG00000102158	ENSG00000068028
ENSG00000171471	ENSG00000068079
ENSG00000169032	ENSG00000068097
ENSG00000109270	ENSG00000068120
ENSG00000065559	ENSG00000068137
ENSG00000073803	ENSG00000068323
ENSG00000168175	ENSG00000068366
ENSG00000121653	ENSG00000068383
ENSG00000089022	ENSG00000068394
ENSG00000101367	ENSG00000068438
ENSG00000175130	ENSG00000068615
ENSG00000168906	ENSG00000068650
ENSG00000015479	ENSG00000068697
ENSG00000125952	ENSG00000068745
ENSG00000011258	ENSG00000068781
ENSG00000232119	ENSG00000068784
ENSG00000014641	ENSG00000068793
ENSG00000135679	ENSG00000068878
ENSG00000198625	ENSG00000068903
ENSG00000082212	ENSG00000068971
ENSG00000152944	ENSG00000068976
ENSG00000160563	ENSG00000068985
ENSG00000133997	ENSG00000069011
ENSG00000162959	ENSG00000069018
ENSG00000164024	ENSG00000069020
ENSG00000111142	ENSG00000069188
ENSG00000037897	ENSG00000069206
ENSG00000140259	ENSG00000069248
ENSG00000168958	ENSG00000069399
ENSG00000118855	ENSG00000069424
ENSG00000089693	ENSG00000069431
ENSG00000108788	ENSG00000069482
ENSG00000168288	ENSG00000069535
ENSG00000173269	ENSG00000069667
ENSG00000114978	ENSG00000069696
ENSG00000124615	ENSG00000069702
ENSG00000124217	ENSG00000069712
ENSG00000123562	ENSG00000069812
ENSG00000135698	ENSG00000069869
ENSG00000154889	ENSG00000069943
ENSG00000133030	ENSG00000069966
ENSG00000197965	ENSG00000069974
ENSG00000158186	ENSG00000069998
ENSG00000173141	ENSG00000070018
ENSG00000112110	ENSG00000070019
ENSG00000115364	ENSG00000070031
ENSG00000112651	ENSG00000070061
ENSG00000082515	ENSG00000070081
ENSG00000114686	ENSG00000070182
ENSG00000132313	ENSG00000070190
ENSG00000185608	ENSG00000070214
ENSG00000198015	ENSG00000070269
ENSG00000175581	ENSG00000070366
ENSG00000149792	ENSG00000070371
ENSG00000143436	ENSG00000070388
ENSG00000181991	ENSG00000070404
ENSG00000182180	ENSG00000070413
ENSG00000096080	ENSG00000070444
ENSG00000163319	ENSG00000070476
ENSG00000090263	ENSG00000070495
ENSG00000053372	ENSG00000070540
ENSG00000147065	ENSG00000070601
ENSG00000120149	ENSG00000070614
ENSG00000169715	ENSG00000070729
ENSG00000205364	ENSG00000070748
ENSG00000099810	ENSG00000070759
ENSG00000137409	ENSG00000070761
ENSG00000066855	ENSG00000070770
ENSG00000100714	ENSG00000070778
ENSG00000085760	ENSG00000070785
ENSG00000163719	ENSG00000070808
ENSG00000112031	ENSG00000070814
ENSG00000128654	ENSG00000070882
ENSG00000157601	ENSG00000071051
ENSG00000214114	ENSG00000071054
ENSG00000116990	ENSG00000071073
ENSG00000101608	ENSG00000071127
ENSG00000118680	ENSG00000071189
ENSG00000196465	ENSG00000071203
ENSG00000101335	ENSG00000071205
ENSG00000138386	ENSG00000071242
ENSG00000196531	ENSG00000071243
ENSG00000111704	ENSG00000071246
ENSG00000187109	ENSG00000071282
ENSG00000205531	ENSG00000071462
ENSG00000134265	ENSG00000071537
ENSG00000132780	ENSG00000071553
ENSG00000171428	ENSG00000071575
ENSG00000110583	ENSG00000071626
ENSG00000144035	ENSG00000071655
ENSG00000189430	ENSG00000071677
ENSG00000131507	ENSG00000071794
ENSG00000182636	ENSG00000071859
ENSG00000125356	ENSG00000071889
ENSG00000170906	ENSG00000071967
ENSG00000189043	ENSG00000071991
ENSG00000139180	ENSG00000072062
ENSG00000004779	ENSG00000072071
ENSG00000137806	ENSG00000072080
ENSG00000183648	ENSG00000072121
ENSG00000147123	ENSG00000072133
ENSG00000090266	ENSG00000072135
ENSG00000065518	ENSG00000072182
ENSG00000136521	ENSG00000072195
ENSG00000168653	ENSG00000072210
ENSG00000145494	ENSG00000072274
ENSG00000089818	ENSG00000072310
ENSG00000129559	ENSG00000072315
ENSG00000104722	ENSG00000072401
ENSG00000100285	ENSG00000072415
ENSG00000117650	ENSG00000072422
ENSG00000117691	ENSG00000072501
ENSG00000173848	ENSG00000072506
ENSG00000169599	ENSG00000072571
ENSG00000182768	ENSG00000072657
ENSG00000145912	ENSG00000072736
ENSG00000100138	ENSG00000072778
ENSG00000196290	ENSG00000072786
ENSG00000132603	ENSG00000072818
ENSG00000140157	ENSG00000072832
ENSG00000084628	ENSG00000072840
ENSG00000022556	ENSG00000072858
ENSG00000169251	ENSG00000073008
ENSG00000103202	ENSG00000073050
ENSG00000188976	ENSG00000073111
ENSG00000130935	ENSG00000073282
ENSG00000198000	ENSG00000073331
ENSG00000166197	ENSG00000073350
ENSG00000147140	ENSG00000073417
ENSG00000198805	ENSG00000073464
ENSG00000107833	ENSG00000073536
ENSG00000159899	ENSG00000073598
ENSG00000164128	ENSG00000073605
ENSG00000088833	ENSG00000073614
ENSG00000107672	ENSG00000073670
ENSG00000125458	ENSG00000073711
ENSG00000090273	ENSG00000073712
ENSG00000136159	ENSG00000073734
ENSG00000173598	ENSG00000073737
ENSG00000170502	ENSG00000073756
ENSG00000083635	ENSG00000073849
ENSG00000120253	ENSG00000073861
ENSG00000093000	ENSG00000073910
ENSG00000153989	ENSG00000073921
ENSG00000167693	ENSG00000074047
ENSG00000132661	ENSG00000074054
ENSG00000104904	ENSG00000074071
ENSG00000107960	ENSG00000074181
ENSG00000139579	ENSG00000074276
ENSG00000138430	ENSG00000074317
ENSG00000203907	ENSG00000074319
ENSG00000184166	ENSG00000074356
ENSG00000182880	ENSG00000074370
ENSG00000180016	ENSG00000074410
ENSG00000168124	ENSG00000074416
ENSG00000124657	ENSG00000074582
ENSG00000213215	ENSG00000074590
ENSG00000122718	ENSG00000074603
ENSG00000221882	ENSG00000074621
ENSG00000159961	ENSG00000074660
ENSG00000188269	ENSG00000074695
ENSG00000127530	ENSG00000074696
ENSG00000237521	ENSG00000074706
ENSG00000135336	ENSG00000074755
ENSG00000134996	ENSG00000074771
ENSG00000164164	ENSG00000074803
ENSG00000198754	ENSG00000074842
ENSG00000078589	ENSG00000074964
ENSG00000170515	ENSG00000074966
ENSG00000100836	ENSG00000075043
ENSG00000007168	ENSG00000075073
ENSG00000168092	ENSG00000075151
ENSG00000101951	ENSG00000075188
ENSG00000180370	ENSG00000075213
ENSG00000120137	ENSG00000075218
ENSG00000116288	ENSG00000075223
ENSG00000143799	ENSG00000075234
ENSG00000197111	ENSG00000075239
ENSG00000136099	ENSG00000075290
ENSG00000204956	ENSG00000075292
ENSG00000185619	ENSG00000075340
ENSG00000132646	ENSG00000075391
ENSG00000081154	ENSG00000075399
ENSG00000106244	ENSG00000075420
ENSG00000114209	ENSG00000075426
ENSG00000071994	ENSG00000075429
ENSG00000115539	ENSG00000075461
ENSG00000167004	ENSG00000075539
ENSG00000152256	ENSG00000075568
ENSG00000107438	ENSG00000075643
ENSG00000196923	ENSG00000075651
ENSG00000089220	ENSG00000075711
ENSG00000162517	ENSG00000075790
ENSG00000112378	ENSG00000075826
ENSG00000100029	ENSG00000075856
ENSG00000108733	ENSG00000075884
ENSG00000139197	ENSG00000075891
ENSG00000113068	ENSG00000075914
ENSG00000101132	ENSG00000075945
ENSG00000123349	ENSG00000076003
ENSG00000108518	ENSG00000076043
ENSG00000226784	ENSG00000076242
ENSG00000176894	ENSG00000076258
ENSG00000142657	ENSG00000076321
ENSG00000164219	ENSG00000076344
ENSG00000167085	ENSG00000076356
ENSG00000215021	ENSG00000076382
ENSG00000165195	ENSG00000076554
ENSG00000135845	ENSG00000076555
ENSG00000151665	ENSG00000076650
ENSG00000100564	ENSG00000076662
ENSG00000185808	ENSG00000076706
ENSG00000127445	ENSG00000076716
ENSG00000102309	ENSG00000076770
ENSG00000143398	ENSG00000076864
ENSG00000067225	ENSG00000076924
ENSG00000057294	ENSG00000076928
ENSG00000123739	ENSG00000076944
ENSG00000145287	ENSG00000076984
ENSG00000126003	ENSG00000077009
ENSG00000107679	ENSG00000077080
ENSG00000106086	ENSG00000077092
ENSG00000166851	ENSG00000077097
ENSG00000102934	ENSG00000077147
ENSG00000102007	ENSG00000077232
ENSG00000140650	ENSG00000077235
ENSG00000165688	ENSG00000077238
ENSG00000106628	ENSG00000077254
ENSG00000100479	ENSG00000077264
ENSG00000102978	ENSG00000077274
ENSG00000144231	ENSG00000077279
ENSG00000099817	ENSG00000077312
ENSG00000147669	ENSG00000077327
ENSG00000177700	ENSG00000077348
ENSG00000168495	ENSG00000077454
ENSG00000132664	ENSG00000077463
ENSG00000113356	ENSG00000077514
ENSG00000161980	ENSG00000077522
ENSG00000132963	ENSG00000077549
ENSG00000180817	ENSG00000077585
ENSG00000128059	ENSG00000077684
ENSG00000127125	ENSG00000077721
ENSG00000236334	ENSG00000077782
ENSG00000138398	ENSG00000077942
ENSG00000171960	ENSG00000077943
ENSG00000100614	ENSG00000077984
ENSG00000172531	ENSG00000078018
ENSG00000173457	ENSG00000078070
ENSG00000135447	ENSG00000078081
ENSG00000117751	ENSG00000078098
ENSG00000104695	ENSG00000078142
ENSG00000175470	ENSG00000078237
ENSG00000078304	ENSG00000078269
ENSG00000122490	ENSG00000078295
ENSG00000137509	ENSG00000078328
ENSG00000117450	ENSG00000078369
ENSG00000123131	ENSG00000078399
ENSG00000198056	ENSG00000078401
ENSG00000108946	ENSG00000078487
ENSG00000163558	ENSG00000078549
ENSG00000180228	ENSG00000078579
ENSG00000126457	ENSG00000078596
ENSG00000117360	ENSG00000078618
ENSG00000112739	ENSG00000078674
ENSG00000147224	ENSG00000078699
ENSG00000101911	ENSG00000078725
ENSG00000135069	ENSG00000078747
ENSG00000164985	ENSG00000078795
ENSG00000159792	ENSG00000078808
ENSG00000129084	ENSG00000078900
ENSG00000100567	ENSG00000078902
ENSG00000101182	ENSG00000079101
ENSG00000008018	ENSG00000079102
ENSG00000108294	ENSG00000079112
ENSG00000100804	ENSG00000079134
ENSG00000100764	ENSG00000079215
ENSG00000161057	ENSG00000079246
ENSG00000165916	ENSG00000079277
ENSG00000101843	ENSG00000079308
ENSG00000197170	ENSG00000079335
ENSG00000115233	ENSG00000079337
ENSG00000175166	ENSG00000079393
ENSG00000103035	ENSG00000079435
ENSG00000099341	ENSG00000079459
ENSG00000100911	ENSG00000079462
ENSG00000131467	ENSG00000079557
ENSG00000049883	ENSG00000079616
ENSG00000110958	ENSG00000079689
ENSG00000214138	ENSG00000079691
ENSG00000104960	ENSG00000079739
ENSG00000184007	ENSG00000079785
ENSG00000175354	ENSG00000079805
ENSG00000088179	ENSG00000079819
ENSG00000150787	ENSG00000079841
ENSG00000164611	ENSG00000079931
ENSG00000170234	ENSG00000079950
ENSG00000121350	ENSG00000079974
ENSG00000130348	ENSG00000079999
ENSG00000213339	ENSG00000080031
ENSG00000179912	ENSG00000080166
ENSG00000103769	ENSG00000080200
ENSG00000156675	ENSG00000080293
ENSG00000168461	ENSG00000080298
ENSG00000123892	ENSG00000080371
ENSG00000167994	ENSG00000080493
ENSG00000108774	ENSG00000080503
ENSG00000136933	ENSG00000080511
ENSG00000137955	ENSG00000080561
ENSG00000136238	ENSG00000080573
ENSG00000128340	ENSG00000080603
ENSG00000161800	ENSG00000080618
ENSG00000113456	ENSG00000080644
ENSG00000164754	ENSG00000080709
ENSG00000119318	ENSG00000080815
ENSG00000111247	ENSG00000080819
ENSG00000002016	ENSG00000080822
ENSG00000132155	ENSG00000080823
ENSG00000017797	ENSG00000080845
ENSG00000125970	ENSG00000080854
ENSG00000106538	ENSG00000080910
ENSG00000162521	ENSG00000080986
ENSG00000173933	ENSG00000081014
ENSG00000162775	ENSG00000081019
ENSG00000102317	ENSG00000081041
ENSG00000131051	ENSG00000081051
ENSG00000173914	ENSG00000081052
ENSG00000131795	ENSG00000081059
ENSG00000153250	ENSG00000081087
ENSG00000076067	ENSG00000081138
ENSG00000147274	ENSG00000081148
ENSG00000134597	ENSG00000081177
ENSG00000170748	ENSG00000081189
ENSG00000168214	ENSG00000081237
ENSG00000100387	ENSG00000081248
ENSG00000136161	ENSG00000081277
ENSG00000180198	ENSG00000081320
ENSG00000120158	ENSG00000081377
ENSG00000049449	ENSG00000081479
ENSG00000148300	ENSG00000081665
ENSG00000133119	ENSG00000081791
ENSG00000111445	ENSG00000081800
ENSG00000148908	ENSG00000081803
ENSG00000007384	ENSG00000081842
ENSG00000106615	ENSG00000081853
ENSG00000067560	ENSG00000081870
ENSG00000177105	ENSG00000081913
ENSG00000119729	ENSG00000081923
ENSG00000080345	ENSG00000081985
ENSG00000101782	ENSG00000082014
ENSG00000018189	ENSG00000082074
ENSG00000171865	ENSG00000082175
ENSG00000026297	ENSG00000082196
ENSG00000070423	ENSG00000082213
ENSG00000134758	ENSG00000082269
ENSG00000013561	ENSG00000082293
ENSG00000063978	ENSG00000082438
ENSG00000114125	ENSG00000082458
ENSG00000171861	ENSG00000082482
ENSG00000205937	ENSG00000082512
ENSG00000165669	ENSG00000082556
ENSG00000133678	ENSG00000082641
ENSG00000117748	ENSG00000082781
ENSG00000106399	ENSG00000082805
ENSG00000197713	ENSG00000082898
ENSG00000153574	ENSG00000082929
ENSG00000147403	ENSG00000083067
ENSG00000198755	ENSG00000083097
ENSG00000142676	ENSG00000083099
ENSG00000167526	ENSG00000083123
ENSG00000142541	ENSG00000083168
ENSG00000136149	ENSG00000083223
ENSG00000188846	ENSG00000083290
ENSG00000063177	ENSG00000083307
ENSG00000108298	ENSG00000083444
ENSG00000116251	ENSG00000083454
ENSG00000234851	ENSG00000083520
ENSG00000100316	ENSG00000083535
ENSG00000071082	ENSG00000083544
ENSG00000136942	ENSG00000083642
ENSG00000130255	ENSG00000083720
ENSG00000197756	ENSG00000083750
ENSG00000172809	ENSG00000083782
ENSG00000198918	ENSG00000083799
ENSG00000214289	ENSG00000083807
ENSG00000140986	ENSG00000083814
ENSG00000161016	ENSG00000083828
ENSG00000137818	ENSG00000083842
ENSG00000177600	ENSG00000083844
ENSG00000124787	ENSG00000083896
ENSG00000101278	ENSG00000083937
ENSG00000142534	ENSG00000084073
ENSG00000110700	ENSG00000084090
ENSG00000115268	ENSG00000084110
ENSG00000105193	ENSG00000084112
ENSG00000184779	ENSG00000084234
ENSG00000060303	ENSG00000084444
ENSG00000105372	ENSG00000084453
ENSG00000118181	ENSG00000084463
ENSG00000212994	ENSG00000084636
ENSG00000177954	ENSG00000084652
ENSG00000185088	ENSG00000084674
ENSG00000227097	ENSG00000084676
ENSG00000213741	ENSG00000084693
ENSG00000149273	ENSG00000084731
ENSG00000198034	ENSG00000084734
ENSG00000129824	ENSG00000084754
ENSG00000083845	ENSG00000084764
ENSG00000170889	ENSG00000084774
ENSG00000168028	ENSG00000085063
ENSG00000133818	ENSG00000085117
ENSG00000085721	ENSG00000085185
ENSG00000091844	ENSG00000085224
ENSG00000174891	ENSG00000085231
ENSG00000111011	ENSG00000085265
ENSG00000148484	ENSG00000085276
ENSG00000026036	ENSG00000085377
ENSG00000133318	ENSG00000085415
ENSG00000111832	ENSG00000085433
ENSG00000182631	ENSG00000085511
ENSG00000163785	ENSG00000085514
ENSG00000197747	ENSG00000085563
ENSG00000163191	ENSG00000085719
ENSG00000142230	ENSG00000085733
ENSG00000103449	ENSG00000085741
ENSG00000100347	ENSG00000085788
ENSG00000150459	ENSG00000085831
ENSG00000164105	ENSG00000085832
ENSG00000079332	ENSG00000085871
ENSG00000111817	ENSG00000085872
ENSG00000130066	ENSG00000085998
ENSG00000052802	ENSG00000085999
ENSG00000085365	ENSG00000086015
ENSG00000099194	ENSG00000086062
ENSG00000164022	ENSG00000086102
ENSG00000136021	ENSG00000086159
ENSG00000124145	ENSG00000086288
ENSG00000165689	ENSG00000086300
ENSG00000132581	ENSG00000086506
ENSG00000143252	ENSG00000086544
ENSG00000204370	ENSG00000086570
ENSG00000140612	ENSG00000086619
ENSG00000157020	ENSG00000086696
ENSG00000129657	ENSG00000086717
ENSG00000106803	ENSG00000086730
ENSG00000086475	ENSG00000086827
ENSG00000178980	ENSG00000086848
ENSG00000172058	ENSG00000086967
ENSG00000140264	ENSG00000087008
ENSG00000149257	ENSG00000087053
ENSG00000183955	ENSG00000087074
ENSG00000104897	ENSG00000087076
ENSG00000183431	ENSG00000087077
ENSG00000143368	ENSG00000087085
ENSG00000105705	ENSG00000087087
ENSG00000136450	ENSG00000087088
ENSG00000136527	ENSG00000087095
ENSG00000112081	ENSG00000087116
ENSG00000124193	ENSG00000087157
ENSG00000111786	ENSG00000087191
ENSG00000127990	ENSG00000087206
ENSG00000130147	ENSG00000087237
ENSG00000141985	ENSG00000087245
ENSG00000160691	ENSG00000087258
ENSG00000176974	ENSG00000087266
ENSG00000144736	ENSG00000087269
ENSG00000196470	ENSG00000087299
ENSG00000198053	ENSG00000087301
ENSG00000101307	ENSG00000087303
ENSG00000124523	ENSG00000087365
ENSG00000145604	ENSG00000087494
ENSG00000163950	ENSG00000087502
ENSG00000155380	ENSG00000087510
ENSG00000100075	ENSG00000087589
ENSG00000102078	ENSG00000087842
ENSG00000178537	ENSG00000087884
ENSG00000075415	ENSG00000087903
ENSG00000144659	ENSG00000087995
ENSG00000169100	ENSG00000088002
ENSG00000059804	ENSG00000088035
ENSG00000136868	ENSG00000088038
ENSG00000080189	ENSG00000088053
ENSG00000127526	ENSG00000088280
ENSG00000175782	ENSG00000088298
ENSG00000163798	ENSG00000088320
ENSG00000131389	ENSG00000088325
ENSG00000066230	ENSG00000088367
ENSG00000073584	ENSG00000088386
ENSG00000138041	ENSG00000088448
ENSG00000172062	ENSG00000088451
ENSG00000102172	ENSG00000088538
ENSG00000122692	ENSG00000088543
ENSG00000123415	ENSG00000088682
ENSG00000124216	ENSG00000088726
ENSG00000174446	ENSG00000088756
ENSG00000159210	ENSG00000088812
ENSG00000124380	ENSG00000088826
ENSG00000060688	ENSG00000088827
ENSG00000131876	ENSG00000088888
ENSG00000125835	ENSG00000088899
ENSG00000125870	ENSG00000088926
ENSG00000124562	ENSG00000088970
ENSG00000125743	ENSG00000088992
ENSG00000182004	ENSG00000089041
ENSG00000227624	ENSG00000089050
ENSG00000139343	ENSG00000089053
ENSG00000143977	ENSG00000089057
ENSG00000214265	ENSG00000089060
ENSG00000120451	ENSG00000089091
ENSG00000129515	ENSG00000089116
ENSG00000120833	ENSG00000089123
ENSG00000142168	ENSG00000089127
ENSG00000112096	ENSG00000089154
ENSG00000159140	ENSG00000089159
ENSG00000134532	ENSG00000089163
ENSG00000172845	ENSG00000089169
ENSG00000064199	ENSG00000089177
ENSG00000114902	ENSG00000089199
ENSG00000213029	ENSG00000089234
ENSG00000186787	ENSG00000089250
ENSG00000116096	ENSG00000089280
ENSG00000100596	ENSG00000089327
ENSG00000161011	ENSG00000089335
ENSG00000145545	ENSG00000089336
ENSG00000116649	ENSG00000089356
ENSG00000140319	ENSG00000089486
ENSG00000133226	ENSG00000089558
ENSG00000008324	ENSG00000089597
ENSG00000138385	ENSG00000089639
ENSG00000145687	ENSG00000089682
ENSG00000157216	ENSG00000089685
ENSG00000124783	ENSG00000089692
ENSG00000114850	ENSG00000089723
ENSG00000180879	ENSG00000089775
ENSG00000117155	ENSG00000089820
ENSG00000187754	ENSG00000089876
ENSG00000180953	ENSG00000089916
ENSG00000008513	ENSG00000090006
ENSG00000070731	ENSG00000090020
ENSG00000136840	ENSG00000090060
ENSG00000040341	ENSG00000090061
ENSG00000118804	ENSG00000090097
ENSG00000115661	ENSG00000090104
ENSG00000102572	ENSG00000090269
ENSG00000115694	ENSG00000090316
ENSG00000117632	ENSG00000090376
ENSG00000104435	ENSG00000090382
ENSG00000148175	ENSG00000090432
ENSG00000023734	ENSG00000090447
ENSG00000168818	ENSG00000090487
ENSG00000113387	ENSG00000090512
ENSG00000184900	ENSG00000090530
ENSG00000139531	ENSG00000090534
ENSG00000092201	ENSG00000090539
ENSG00000213246	ENSG00000090554
ENSG00000152455	ENSG00000090565
ENSG00000135316	ENSG00000090615
ENSG00000108639	ENSG00000090659
ENSG00000008282	ENSG00000090661
ENSG00000164458	ENSG00000090674
ENSG00000146378	ENSG00000090686
ENSG00000197780	ENSG00000090776
ENSG00000135801	ENSG00000090863
ENSG00000158710	ENSG00000090889
ENSG00000139546	ENSG00000090932
ENSG00000143374	ENSG00000090975
ENSG00000212127	ENSG00000090989
ENSG00000121377	ENSG00000091010
ENSG00000157014	ENSG00000091039
ENSG00000171530	ENSG00000091128
ENSG00000187735	ENSG00000091129
ENSG00000133142	ENSG00000091137
ENSG00000103363	ENSG00000091138
ENSG00000011007	ENSG00000091140
ENSG00000213231	ENSG00000091157
ENSG00000139372	ENSG00000091181
ENSG00000147601	ENSG00000091409
ENSG00000108064	ENSG00000091428
ENSG00000162851	ENSG00000091436
ENSG00000198176	ENSG00000091482
ENSG00000114354	ENSG00000091490
ENSG00000118707	ENSG00000091536
ENSG00000041988	ENSG00000091583
ENSG00000099800	ENSG00000091592
ENSG00000134375	ENSG00000091622
ENSG00000126768	ENSG00000091640
ENSG00000126953	ENSG00000091651
ENSG00000150779	ENSG00000091656
ENSG00000100575	ENSG00000091664
ENSG00000075131	ENSG00000091704
ENSG00000137221	ENSG00000091831
ENSG00000106829	ENSG00000091879
ENSG00000137462	ENSG00000091972
ENSG00000184277	ENSG00000092009
ENSG00000141524	ENSG00000092010
ENSG00000172765	ENSG00000092020
ENSG00000170348	ENSG00000092054
ENSG00000086598	ENSG00000092068
ENSG00000130748	ENSG00000092094
ENSG00000163444	ENSG00000092096
ENSG00000164168	ENSG00000092098
ENSG00000187824	ENSG00000092108
ENSG00000095209	ENSG00000092199
ENSG00000142188	ENSG00000092200
ENSG00000177042	ENSG00000092295
ENSG00000109084	ENSG00000092330
ENSG00000034510	ENSG00000092421
ENSG00000205542	ENSG00000092470
ENSG00000139921	ENSG00000092529
ENSG00000213593	ENSG00000092621
ENSG00000168884	ENSG00000092758
ENSG00000083312	ENSG00000092847
ENSG00000105576	ENSG00000092850
ENSG00000183864	ENSG00000092964
ENSG00000173726	ENSG00000092969
ENSG00000100216	ENSG00000092978
ENSG00000130204	ENSG00000093009
ENSG00000214736	ENSG00000093010
ENSG00000196683	ENSG00000093072
ENSG00000092203	ENSG00000093100
ENSG00000101150	ENSG00000093134
ENSG00000111669	ENSG00000093144
ENSG00000140416	ENSG00000093217
ENSG00000137364	ENSG00000094631
ENSG00000144034	ENSG00000094796
ENSG00000128294	ENSG00000094804
ENSG00000175104	ENSG00000094880
ENSG00000211699	ENSG00000094963
ENSG00000170855	ENSG00000094975
ENSG00000234127	ENSG00000095002
ENSG00000071539	ENSG00000095015
ENSG00000103671	ENSG00000095059
ENSG00000188917	ENSG00000095066
ENSG00000067445	ENSG00000095139
ENSG00000157514	ENSG00000095261
ENSG00000154743	ENSG00000095303
ENSG00000211460	ENSG00000095319
ENSG00000189241	ENSG00000095321
ENSG00000167721	ENSG00000095370
ENSG00000212122	ENSG00000095380
ENSG00000112742	ENSG00000095383
ENSG00000123416	ENSG00000095397
ENSG00000167553	ENSG00000095464
ENSG00000152086	ENSG00000095485
ENSG00000183785	ENSG00000095539
ENSG00000101162	ENSG00000095564
ENSG00000188229	ENSG00000095574
ENSG00000198211	ENSG00000095585
ENSG00000104833	ENSG00000095587
ENSG00000131462	ENSG00000095596
ENSG00000178952	ENSG00000095637
ENSG00000151239	ENSG00000095713
ENSG00000105849	ENSG00000095739
ENSG00000136810	ENSG00000095752
ENSG00000100348	ENSG00000095777
ENSG00000115514	ENSG00000095787
ENSG00000141759	ENSG00000095794
ENSG00000176890	ENSG00000095917
ENSG00000092445	ENSG00000095951
ENSG00000117143	ENSG00000095970
ENSG00000175063	ENSG00000096006
ENSG00000131508	ENSG00000096060
ENSG00000109332	ENSG00000096092
ENSG00000078967	ENSG00000096093
ENSG00000170035	ENSG00000096395
ENSG00000185651	ENSG00000096401
ENSG00000130725	ENSG00000096433
ENSG00000177889	ENSG00000096717
ENSG00000108106	ENSG00000096872
ENSG00000104343	ENSG00000096968
ENSG00000103353	ENSG00000096996
ENSG00000198258	ENSG00000097007
ENSG00000144224	ENSG00000097033
ENSG00000154277	ENSG00000097046
ENSG00000184076	ENSG00000099203
ENSG00000143222	ENSG00000099204
ENSG00000070010	ENSG00000099219
ENSG00000120686	ENSG00000099250
ENSG00000076248	ENSG00000099260
ENSG00000169062	ENSG00000099282
ENSG00000127540	ENSG00000099284
ENSG00000156467	ENSG00000099308
ENSG00000140740	ENSG00000099326
ENSG00000173660	ENSG00000099330
ENSG00000164405	ENSG00000099331
ENSG00000053501	ENSG00000099338
ENSG00000103194	ENSG00000099381
ENSG00000124422	ENSG00000099385
ENSG00000187555	ENSG00000099399
ENSG00000011260	ENSG00000099617
ENSG00000168899	ENSG00000099622
ENSG00000101558	ENSG00000099624
ENSG00000165637	ENSG00000099625
ENSG00000078668	ENSG00000099715
ENSG00000136451	ENSG00000099721
ENSG00000134086	ENSG00000099725
ENSG00000026025	ENSG00000099785
ENSG00000167397	ENSG00000099795
ENSG00000178201	ENSG00000099804
ENSG00000122958	ENSG00000099812
ENSG00000141252	ENSG00000099814
ENSG00000134258	ENSG00000099834
ENSG00000112290	ENSG00000099840
ENSG00000158195	ENSG00000099849
ENSG00000132970	ENSG00000099860
ENSG00000132471	ENSG00000099864
ENSG00000185222	ENSG00000099866
ENSG00000106682	ENSG00000099869
ENSG00000138442	ENSG00000099889
ENSG00000160193	ENSG00000099899
ENSG00000141580	ENSG00000099910
ENSG00000116455	ENSG00000099937
ENSG00000164091	ENSG00000099940
ENSG00000182093	ENSG00000099942
ENSG00000146457	ENSG00000099949
ENSG00000123124	ENSG00000099953
ENSG00000137693	ENSG00000099956
ENSG00000065978	ENSG00000099960
ENSG00000006047	ENSG00000099968
ENSG00000106636	ENSG00000099977
ENSG00000119801	ENSG00000099984
ENSG00000196449	ENSG00000099991
ENSG00000149658	ENSG00000099995
ENSG00000198492	ENSG00000099998
ENSG00000166913	ENSG00000100003
ENSG00000100811	ENSG00000100012
ENSG00000214717	ENSG00000100023
ENSG00000058673	ENSG00000100024
ENSG00000155329	ENSG00000100028
ENSG00000136247	ENSG00000100030
ENSG00000107372	ENSG00000100034
ENSG00000086666	ENSG00000100053
ENSG00000198939	ENSG00000100055
ENSG00000020256	ENSG00000100056
ENSG00000186660	ENSG00000100060
ENSG00000189298	ENSG00000100065
ENSG00000196418	ENSG00000100068
ENSG00000123870	ENSG00000100078
ENSG00000105708	ENSG00000100079
ENSG00000167635	ENSG00000100083
ENSG00000005801	ENSG00000100092
ENSG00000010244	ENSG00000100095
ENSG00000121417	ENSG00000100097
ENSG00000159882	ENSG00000100099
ENSG00000167377	ENSG00000100100
ENSG00000109917	ENSG00000100101
ENSG00000185947	ENSG00000100104
ENSG00000090612	ENSG00000100105
ENSG00000083812	ENSG00000100106
ENSG00000181894	ENSG00000100109
ENSG00000196693	ENSG00000100122
ENSG00000167637	ENSG00000100139
ENSG00000169981	ENSG00000100142
ENSG00000180855	ENSG00000100146
ENSG00000167685	ENSG00000100147
ENSG00000142556	ENSG00000100150
ENSG00000197619	ENSG00000100151
ENSG00000197497	ENSG00000100154
ENSG00000197928	ENSG00000100156
ENSG00000197124	ENSG00000100162
ENSG00000167562	ENSG00000100196
ENSG00000169951	ENSG00000100201
ENSG00000128000	ENSG00000100206
ENSG00000197779	ENSG00000100207
ENSG00000167766	ENSG00000100220
ENSG00000167232	ENSG00000100225
ENSG00000106400	ENSG00000100226
ENSG00000188372	ENSG00000100227
	ENSG00000100228
	ENSG00000100234
	ENSG00000100242
	ENSG00000100243
	ENSG00000100246
	ENSG00000100249
	ENSG00000100258
	ENSG00000100263
	ENSG00000100266
	ENSG00000100276
	ENSG00000100281
	ENSG00000100284
	ENSG00000100288
	ENSG00000100290
	ENSG00000100292
	ENSG00000100294
	ENSG00000100296
	ENSG00000100299
	ENSG00000100300
	ENSG00000100307
	ENSG00000100311
	ENSG00000100319
	ENSG00000100320
	ENSG00000100321
	ENSG00000100324
	ENSG00000100325
	ENSG00000100330
	ENSG00000100335
	ENSG00000100344
	ENSG00000100345
	ENSG00000100346
	ENSG00000100350
	ENSG00000100351
	ENSG00000100353
	ENSG00000100359
	ENSG00000100360
	ENSG00000100362
	ENSG00000100364
	ENSG00000100365
	ENSG00000100372
	ENSG00000100373
	ENSG00000100376
	ENSG00000100379
	ENSG00000100385
	ENSG00000100393
	ENSG00000100401
	ENSG00000100403
	ENSG00000100416
	ENSG00000100417
	ENSG00000100418
	ENSG00000100422
	ENSG00000100425
	ENSG00000100427
	ENSG00000100433
	ENSG00000100439
	ENSG00000100441
	ENSG00000100445
	ENSG00000100448
	ENSG00000100450
	ENSG00000100453
	ENSG00000100461
	ENSG00000100473
	ENSG00000100485
	ENSG00000100490
	ENSG00000100504
	ENSG00000100505
	ENSG00000100526
	ENSG00000100528
	ENSG00000100532
	ENSG00000100554
	ENSG00000100557
	ENSG00000100558
	ENSG00000100568
	ENSG00000100577
	ENSG00000100578
	ENSG00000100591
	ENSG00000100592
	ENSG00000100599
	ENSG00000100601
	ENSG00000100603
	ENSG00000100604
	ENSG00000100612
	ENSG00000100647
	ENSG00000100650
	ENSG00000100652
	ENSG00000100665
	ENSG00000100711
	ENSG00000100721
	ENSG00000100726
	ENSG00000100731
	ENSG00000100739
	ENSG00000100749
	ENSG00000100784
	ENSG00000100796
	ENSG00000100802
	ENSG00000100813
	ENSG00000100823
	ENSG00000100842
	ENSG00000100883
	ENSG00000100884
	ENSG00000100888
	ENSG00000100889
	ENSG00000100890
	ENSG00000100897
	ENSG00000100906
	ENSG00000100908
	ENSG00000100918
	ENSG00000100926
	ENSG00000100934
	ENSG00000100938
	ENSG00000100941
	ENSG00000100949
	ENSG00000100968
	ENSG00000100979
	ENSG00000100982
	ENSG00000100983
	ENSG00000100985
	ENSG00000100987
	ENSG00000100991
	ENSG00000100994
	ENSG00000101000
	ENSG00000101003
	ENSG00000101004
	ENSG00000101017
	ENSG00000101019
	ENSG00000101040
	ENSG00000101049
	ENSG00000101052
	ENSG00000101076
	ENSG00000101079
	ENSG00000101084
	ENSG00000101109
	ENSG00000101126
	ENSG00000101134
	ENSG00000101138
	ENSG00000101146
	ENSG00000101158
	ENSG00000101160
	ENSG00000101161
	ENSG00000101187
	ENSG00000101188
	ENSG00000101189
	ENSG00000101190
	ENSG00000101191
	ENSG00000101193
	ENSG00000101194
	ENSG00000101197
	ENSG00000101199
	ENSG00000101200
	ENSG00000101204
	ENSG00000101213
	ENSG00000101216
	ENSG00000101222
	ENSG00000101224
	ENSG00000101236
	ENSG00000101246
	ENSG00000101247
	ENSG00000101255
	ENSG00000101265
	ENSG00000101266
	ENSG00000101280
	ENSG00000101290
	ENSG00000101298
	ENSG00000101310
	ENSG00000101311
	ENSG00000101323
	ENSG00000101327
	ENSG00000101333
	ENSG00000101336
	ENSG00000101337
	ENSG00000101343
	ENSG00000101346
	ENSG00000101347
	ENSG00000101349
	ENSG00000101350
	ENSG00000101365
	ENSG00000101384
	ENSG00000101391
	ENSG00000101400
	ENSG00000101405
	ENSG00000101407
	ENSG00000101412
	ENSG00000101417
	ENSG00000101425
	ENSG00000101440
	ENSG00000101442
	ENSG00000101445
	ENSG00000101446
	ENSG00000101448
	ENSG00000101452
	ENSG00000101463
	ENSG00000101470
	ENSG00000101473
	ENSG00000101474
	ENSG00000101493
	ENSG00000101542
	ENSG00000101544
	ENSG00000101557
	ENSG00000101574
	ENSG00000101577
	ENSG00000101596
	ENSG00000101605
	ENSG00000101624
	ENSG00000101638
	ENSG00000101654
	ENSG00000101665
	ENSG00000101670
	ENSG00000101680
	ENSG00000101695
	ENSG00000101745
	ENSG00000101746
	ENSG00000101751
	ENSG00000101811
	ENSG00000101849
	ENSG00000101868
	ENSG00000101871
	ENSG00000101888
	ENSG00000101890
	ENSG00000101892
	ENSG00000101901
	ENSG00000101916
	ENSG00000101928
	ENSG00000101935
	ENSG00000101938
	ENSG00000101940
	ENSG00000101945
	ENSG00000101955
	ENSG00000101958
	ENSG00000101972
	ENSG00000101977
	ENSG00000101981
	ENSG00000101997
	ENSG00000102001
	ENSG00000102003
	ENSG00000102010
	ENSG00000102024
	ENSG00000102030
	ENSG00000102034
	ENSG00000102038
	ENSG00000102048
	ENSG00000102057
	ENSG00000102076
	ENSG00000102080
	ENSG00000102081
	ENSG00000102096
	ENSG00000102100
	ENSG00000102103
	ENSG00000102104
	ENSG00000102109
	ENSG00000102119
	ENSG00000102125
	ENSG00000102128
	ENSG00000102145
	ENSG00000102174
	ENSG00000102178
	ENSG00000102189
	ENSG00000102195
	ENSG00000102218
	ENSG00000102221
	ENSG00000102225
	ENSG00000102226
	ENSG00000102230
	ENSG00000102243
	ENSG00000102245
	ENSG00000102265
	ENSG00000102271
	ENSG00000102287
	ENSG00000102290
	ENSG00000102302
	ENSG00000102312
	ENSG00000102316
	ENSG00000102359
	ENSG00000102385
	ENSG00000102387
	ENSG00000102393
	ENSG00000102401
	ENSG00000102409
	ENSG00000102445
	ENSG00000102466
	ENSG00000102468
	ENSG00000102539
	ENSG00000102543
	ENSG00000102547
	ENSG00000102554
	ENSG00000102575
	ENSG00000102580
	ENSG00000102595
	ENSG00000102606
	ENSG00000102678
	ENSG00000102683
	ENSG00000102710
	ENSG00000102760
	ENSG00000102796
	ENSG00000102804
	ENSG00000102805
	ENSG00000102837
	ENSG00000102854
	ENSG00000102858
	ENSG00000102870
	ENSG00000102871
	ENSG00000102878
	ENSG00000102882
	ENSG00000102886
	ENSG00000102890
	ENSG00000102897
	ENSG00000102898
	ENSG00000102900
	ENSG00000102901
	ENSG00000102904
	ENSG00000102908
	ENSG00000102921
	ENSG00000102924
	ENSG00000102935
	ENSG00000102962
	ENSG00000102967
	ENSG00000102974
	ENSG00000102981
	ENSG00000102984
	ENSG00000102996
	ENSG00000103005
	ENSG00000103024
	ENSG00000103034
	ENSG00000103042
	ENSG00000103051
	ENSG00000103066
	ENSG00000103067
	ENSG00000103089
	ENSG00000103111
	ENSG00000103126
	ENSG00000103145
	ENSG00000103148
	ENSG00000103150
	ENSG00000103152
	ENSG00000103154
	ENSG00000103168
	ENSG00000103174
	ENSG00000103175
	ENSG00000103184
	ENSG00000103196
	ENSG00000103197
	ENSG00000103199
	ENSG00000103226
	ENSG00000103227
	ENSG00000103241
	ENSG00000103245
	ENSG00000103248
	ENSG00000103249
	ENSG00000103254
	ENSG00000103257
	ENSG00000103260
	ENSG00000103269
	ENSG00000103310
	ENSG00000103313
	ENSG00000103316
	ENSG00000103326
	ENSG00000103343
	ENSG00000103351
	ENSG00000103365
	ENSG00000103375
	ENSG00000103415
	ENSG00000103423
	ENSG00000103426
	ENSG00000103429
	ENSG00000103460
	ENSG00000103479
	ENSG00000103485
	ENSG00000103489
	ENSG00000103490
	ENSG00000103494
	ENSG00000103495
	ENSG00000103496
	ENSG00000103502
	ENSG00000103507
	ENSG00000103510
	ENSG00000103512
	ENSG00000103522
	ENSG00000103528
	ENSG00000103534
	ENSG00000103544
	ENSG00000103546
	ENSG00000103549
	ENSG00000103550
	ENSG00000103569
	ENSG00000103591
	ENSG00000103599
	ENSG00000103647
	ENSG00000103653
	ENSG00000103657
	ENSG00000103710
	ENSG00000103723
	ENSG00000103740
	ENSG00000103811
	ENSG00000103852
	ENSG00000103876
	ENSG00000103888
	ENSG00000103932
	ENSG00000103966
	ENSG00000103978
	ENSG00000103995
	ENSG00000104043
	ENSG00000104044
	ENSG00000104055
	ENSG00000104059
	ENSG00000104064
	ENSG00000104067
	ENSG00000104093
	ENSG00000104112
	ENSG00000104133
	ENSG00000104154
	ENSG00000104177
	ENSG00000104205
	ENSG00000104213
	ENSG00000104218
	ENSG00000104221
	ENSG00000104267
	ENSG00000104290
	ENSG00000104299
	ENSG00000104312
	ENSG00000104313
	ENSG00000104320
	ENSG00000104324
	ENSG00000104325
	ENSG00000104327
	ENSG00000104332
	ENSG00000104361
	ENSG00000104365
	ENSG00000104368
	ENSG00000104371
	ENSG00000104381
	ENSG00000104412
	ENSG00000104415
	ENSG00000104419
	ENSG00000104427
	ENSG00000104432
	ENSG00000104447
	ENSG00000104450
	ENSG00000104490
	ENSG00000104497
	ENSG00000104499
	ENSG00000104517
	ENSG00000104518
	ENSG00000104522
	ENSG00000104524
	ENSG00000104537
	ENSG00000104549
	ENSG00000104611
	ENSG00000104660
	ENSG00000104679
	ENSG00000104687
	ENSG00000104714
	ENSG00000104723
	ENSG00000104728
	ENSG00000104738
	ENSG00000104755
	ENSG00000104760
	ENSG00000104763
	ENSG00000104774
	ENSG00000104783
	ENSG00000104804
	ENSG00000104805
	ENSG00000104812
	ENSG00000104814
	ENSG00000104818
	ENSG00000104825
	ENSG00000104826
	ENSG00000104827
	ENSG00000104835
	ENSG00000104852
	ENSG00000104853
	ENSG00000104856
	ENSG00000104859
	ENSG00000104863
	ENSG00000104866
	ENSG00000104870
	ENSG00000104872
	ENSG00000104880
	ENSG00000104881
	ENSG00000104884
	ENSG00000104885
	ENSG00000104886
	ENSG00000104888
	ENSG00000104889
	ENSG00000104894
	ENSG00000104899
	ENSG00000104903
	ENSG00000104915
	ENSG00000104918
	ENSG00000104921
	ENSG00000104936
	ENSG00000104938
	ENSG00000104941
	ENSG00000104946
	ENSG00000104951
	ENSG00000104953
	ENSG00000104957
	ENSG00000104964
	ENSG00000104967
	ENSG00000104969
	ENSG00000104972
	ENSG00000104973
	ENSG00000104974
	ENSG00000104976
	ENSG00000104980
	ENSG00000104998
	ENSG00000105011
	ENSG00000105048
	ENSG00000105053
	ENSG00000105063
	ENSG00000105085
	ENSG00000105131
	ENSG00000105132
	ENSG00000105135
	ENSG00000105137
	ENSG00000105143
	ENSG00000105146
	ENSG00000105171
	ENSG00000105173
	ENSG00000105186
	ENSG00000105204
	ENSG00000105219
	ENSG00000105220
	ENSG00000105221
	ENSG00000105223
	ENSG00000105227
	ENSG00000105229
	ENSG00000105246
	ENSG00000105248
	ENSG00000105254
	ENSG00000105255
	ENSG00000105258
	ENSG00000105261
	ENSG00000105270
	ENSG00000105278
	ENSG00000105281
	ENSG00000105287
	ENSG00000105290
	ENSG00000105298
	ENSG00000105321
	ENSG00000105323
	ENSG00000105325
	ENSG00000105327
	ENSG00000105329
	ENSG00000105341
	ENSG00000105352
	ENSG00000105355
	ENSG00000105357
	ENSG00000105364
	ENSG00000105369
	ENSG00000105370
	ENSG00000105371
	ENSG00000105374
	ENSG00000105376
	ENSG00000105379
	ENSG00000105392
	ENSG00000105393
	ENSG00000105397
[truncated: 8,193 more rows]
